# Supplementary material for: Selection and Characterization of Bacteriocinogenic Lactic Acid Bacteria from the Intestine of Gilthead Seabream (Sparus aurata) and Whiting Fish (Merlangius merlangus): Promising Strains for Aquaculture Probiotic and Food Bio-Preservation
Source: Life (Basel). 2023 Aug 30;13(9):1833. doi: 10.3390/life13091833 (PMC10532712; doi:10.3390/life13091833)
Supplement: Supplementary file 1 [file life-13-01833-s001.zip]

Archive with 1 entries (1 files):
- life-2506316-supplementary.pdf
